# Supplementary material for: NetGAM: Using generalized additive models to improve the predictive power of ecological network analyses constructed using time-series data
Source: ISME Commun. 2022 Mar 10;2:23. doi: 10.1038/s43705-022-00106-7 (PMC9723797; doi:10.1038/s43705-022-00106-7)
Supplement: Supplementary file 2 — Table S1 [file 43705_2022_106_MOESM2_ESM.xlsx]

## Sheet: Sheet1
Covariance Structure	Percent of Species with a Seasonal Signal	Type of Seasonal Signal	Percent of Species with a Long-term Trend	Covariance (High/Low)
Barabási–Albert	0	NA	0	High
Barabási–Albert	0	NA	0	Low
Barabási–Albert	0	NA	0.5	High
Barabási–Albert	0	NA	0.5	Low
Barabási–Albert	0.25	Gradual	0	High
Barabási–Albert	0.5	Gradual	0	High
Barabási–Albert	1	Gradual	0	High
Barabási–Albert	0.25	Gradual	0	Low
Barabási–Albert	0.5	Gradual	0	Low
Barabási–Albert	1	Gradual	0	Low
Barabási–Albert	0.25	Gradual	0.5	High
Barabási–Albert	0.5	Gradual	0.5	High
Barabási–Albert	1	Gradual	0.5	High
Barabási–Albert	0.25	Gradual	0.5	Low
Barabási–Albert	0.5	Gradual	0.5	Low
Barabási–Albert	1	Gradual	0.5	Low
Barabási–Albert	0.25	Abrupt	0	High
Barabási–Albert	0.5	Abrupt	0	High
Barabási–Albert	1	Abrupt	0	High
Barabási–Albert	0.25	Abrupt	0	Low
Barabási–Albert	0.5	Abrupt	0	Low
Barabási–Albert	1	Abrupt	0	Low
Barabási–Albert	0.25	Abrupt	0.5	High
Barabási–Albert	0.5	Abrupt	0.5	High
Barabási–Albert	1	Abrupt	0.5	High
Barabási–Albert	0.25	Abrupt	0.5	Low
Barabási–Albert	0.5	Abrupt	0.5	Low
Barabási–Albert	1	Abrupt	0.5	Low
Erdős–Rényi	0	NA	0	High
Erdős–Rényi	0	NA	0	Low
Erdős–Rényi	0	NA	0.5	High
Erdős–Rényi	0	NA	0.5	Low
Erdős–Rényi	0.25	Gradual	0	High
Erdős–Rényi	0.5	Gradual	0	High
Erdős–Rényi	1	Gradual	0	High
Erdős–Rényi	0.25	Gradual	0	Low
Erdős–Rényi	0.5	Gradual	0	Low
Erdős–Rényi	1	Gradual	0	Low
Erdős–Rényi	0.25	Gradual	0.5	High
Erdős–Rényi	0.5	Gradual	0.5	High
Erdős–Rényi	1	Gradual	0.5	High
Erdős–Rényi	0.25	Gradual	0.5	Low
Erdős–Rényi	0.5	Gradual	0.5	Low
Erdős–Rényi	1	Gradual	0.5	Low
Erdős–Rényi	0.25	Abrupt	0	High
Erdős–Rényi	0.5	Abrupt	0	High
Erdős–Rényi	1	Abrupt	0	High
Erdős–Rényi	0.25	Abrupt	0	Low
Erdős–Rényi	0.5	Abrupt	0	Low
Erdős–Rényi	1	Abrupt	0	Low
Erdős–Rényi	0.25	Abrupt	0.5	High
Erdős–Rényi	0.5	Abrupt	0.5	High
Erdős–Rényi	1	Abrupt	0.5	High
Erdős–Rényi	0.25	Abrupt	0.5	Low
Erdős–Rényi	0.5	Abrupt	0.5	Low
Erdős–Rényi	1	Abrupt	0.5	Low
American Gut	0	NA	0	High
American Gut	0	NA	0	Low
American Gut	0	NA	0.5	High
American Gut	0	NA	0.5	Low
American Gut	0.25	Gradual	0	High
American Gut	0.5	Gradual	0	High
American Gut	1	Gradual	0	High
American Gut	0.25	Gradual	0	Low
American Gut	0.5	Gradual	0	Low
American Gut	1	Gradual	0	Low
American Gut	0.25	Gradual	0.5	High
American Gut	0.5	Gradual	0.5	High
American Gut	1	Gradual	0.5	High
American Gut	0.25	Gradual	0.5	Low
American Gut	0.5	Gradual	0.5	Low
American Gut	1	Gradual	0.5	Low
American Gut	0.25	Abrupt	0	High
American Gut	0.5	Abrupt	0	High
American Gut	1	Abrupt	0	High
American Gut	0.25	Abrupt	0	Low
American Gut	0.5	Abrupt	0	Low
American Gut	1	Abrupt	0	Low
American Gut	0.25	Abrupt	0.5	High
American Gut	0.5	Abrupt	0.5	High
American Gut	1	Abrupt	0.5	High
American Gut	0.25	Abrupt	0.5	Low
American Gut	0.5	Abrupt	0.5	Low
American Gut	1	Abrupt	0.5	Low
