# Supplementary material for: NetGAM: Using generalized additive models to improve the predictive power of ecological network analyses constructed using time-series data
Source: ISME Commun. 2022 Mar 10;2:23. doi: 10.1038/s43705-022-00106-7 (PMC9723797; doi:10.1038/s43705-022-00106-7)
Supplement: Supplementary file 3 — Table S2 [file 43705_2022_106_MOESM3_ESM.xlsx]

## Sheet: Sheet1
Covariance Structure	Networking Method	Percent of Species with a Seasonal Signal	Type of Seasonal Signal	Percent of Species with a Long-term Trend	Covariance (High/Low)	Mean # Edges Predicted By Network	SD # Edges Predicted By Network	Mean Network Precision	SD Network Precision	Mean Network Recall	SD Network Recall	Mean Network F1 Score	SD Network F1 Score
Barabási–Albert	GAM-Glasso	0	NA	0	High	1476	79	0.218	0.011	0.806	0.021	0.344	0.013
Barabási–Albert	Glasso	0	NA	0	High	1431	77	0.225	0.011	0.806	0.021	0.352	0.014
Barabási–Albert	GAM-SCC	0	NA	0	High	749	49	0.498	0.035	0.931	0.01	0.648	0.031
Barabási–Albert	SCC	0	NA	0	High	750	50	0.498	0.035	0.931	0.01	0.648	0.031
Barabási–Albert	GAM-Glasso	0	NA	0	Low	1152	47	0.336	0.016	0.968	0.012	0.499	0.018
Barabási–Albert	Glasso	0	NA	0	Low	1146	46	0.338	0.015	0.968	0.012	0.501	0.018
Barabási–Albert	GAM-SCC	0	NA	0	Low	760	62	0.497	0.041	0.939	0.012	0.649	0.037
Barabási–Albert	SCC	0	NA	0	Low	760	61	0.496	0.041	0.94	0.011	0.649	0.036
Barabási–Albert	GAM-Glasso	0	NA	0.5	High	1521	99	0.215	0.013	0.818	0.023	0.341	0.016
Barabási–Albert	Glasso	0	NA	0.5	High	2550	243	0.131	0.012	0.829	0.022	0.226	0.018
Barabási–Albert	GAM-SCC	0	NA	0.5	High	761	71	0.493	0.045	0.933	0.012	0.644	0.04
Barabási–Albert	SCC	0	NA	0.5	High	756	68	0.496	0.045	0.931	0.012	0.646	0.04
Barabási–Albert	GAM-Glasso	0	NA	0.5	Low	1132	49	0.338	0.017	0.956	0.013	0.499	0.02
Barabási–Albert	Glasso	0	NA	0.5	Low	2962	522	0.125	0.022	0.903	0.016	0.219	0.033
Barabási–Albert	GAM-SCC	0	NA	0.5	Low	764	61	0.493	0.04	0.938	0.014	0.646	0.037
Barabási–Albert	SCC	0	NA	0.5	Low	1155	171	0.327	0.048	0.926	0.014	0.481	0.053
Barabási–Albert	GAM-Glasso	0.25	Abrupt	0	High	2782	180	0.104	0.007	0.725	0.027	0.182	0.011
Barabási–Albert	Glasso	0.25	Abrupt	0	High	2010	230	0.14	0.011	0.697	0.029	0.232	0.017
Barabási–Albert	GAM-SCC	0.25	Abrupt	0	High	1731	99	0.131	0.009	0.567	0.028	0.213	0.012
Barabási–Albert	SCC	0.25	Abrupt	0	High	2375	86	0.093	0.005	0.553	0.029	0.159	0.009
Barabási–Albert	GAM-Glasso	0.25	Gradual	0	High	2298	131	0.139	0.007	0.799	0.024	0.237	0.011
Barabási–Albert	Glasso	0.25	Gradual	0	High	2550	146	0.121	0.006	0.774	0.027	0.21	0.009
Barabási–Albert	GAM-SCC	0.25	Gradual	0	High	707	54	0.509	0.04	0.897	0.013	0.649	0.034
Barabási–Albert	SCC	0.25	Gradual	0	High	2833	125	0.115	0.006	0.815	0.018	0.202	0.009
Barabási–Albert	GAM-Glasso	0.25	Abrupt	0	Low	3199	303	0.101	0.012	0.798	0.029	0.178	0.018
Barabási–Albert	Glasso	0.25	Abrupt	0	Low	2745	210	0.108	0.009	0.737	0.031	0.188	0.014
Barabási–Albert	GAM-SCC	0.25	Abrupt	0	Low	3527	81	0.064	0.003	0.561	0.025	0.114	0.005
Barabási–Albert	SCC	0.25	Abrupt	0	Low	3309	163	0.068	0.004	0.559	0.026	0.121	0.007
Barabási–Albert	GAM-Glasso	0.25	Gradual	0	Low	2710	132	0.128	0.006	0.871	0.018	0.224	0.009
Barabási–Albert	Glasso	0.25	Gradual	0	Low	3441	238	0.101	0.007	0.863	0.018	0.18	0.011
Barabási–Albert	GAM-SCC	0.25	Gradual	0	Low	1160	135	0.308	0.037	0.882	0.014	0.455	0.039
Barabási–Albert	SCC	0.25	Gradual	0	Low	4514	63	0.053	0.002	0.604	0.024	0.098	0.004
Barabási–Albert	GAM-Glasso	0.25	Abrupt	0.5	High	2819	139	0.104	0.005	0.732	0.028	0.182	0.009
Barabási–Albert	Glasso	0.25	Abrupt	0.5	High	2517	129	0.112	0.007	0.705	0.031	0.193	0.01
Barabási–Albert	GAM-SCC	0.25	Abrupt	0.5	High	1700	108	0.134	0.009	0.567	0.024	0.216	0.013
Barabási–Albert	SCC	0.25	Abrupt	0.5	High	2075	64	0.105	0.006	0.547	0.028	0.177	0.01
Barabási–Albert	GAM-Glasso	0.25	Gradual	0.5	High	2312	128	0.14	0.006	0.811	0.025	0.239	0.009
Barabási–Albert	Glasso	0.25	Gradual	0.5	High	2914	165	0.107	0.005	0.783	0.029	0.189	0.008
Barabási–Albert	GAM-SCC	0.25	Gradual	0.5	High	704	60	0.512	0.044	0.898	0.015	0.651	0.037
Barabási–Albert	SCC	0.25	Gradual	0.5	High	2771	126	0.117	0.006	0.808	0.017	0.204	0.009
Barabási–Albert	GAM-Glasso	0.25	Abrupt	0.5	Low	3125	448	0.104	0.019	0.794	0.029	0.183	0.028
Barabási–Albert	Glasso	0.25	Abrupt	0.5	Low	3943	703	0.071	0.01	0.682	0.054	0.128	0.016
Barabási–Albert	GAM-SCC	0.25	Abrupt	0.5	Low	3527	89	0.064	0.003	0.567	0.024	0.115	0.005
Barabási–Albert	SCC	0.25	Abrupt	0.5	Low	3480	223	0.064	0.005	0.556	0.025	0.115	0.008
Barabási–Albert	GAM-Glasso	0.25	Gradual	0.5	Low	2706	133	0.129	0.007	0.872	0.018	0.224	0.01
Barabási–Albert	Glasso	0.25	Gradual	0.5	Low	3494	631	0.094	0.014	0.802	0.024	0.168	0.023
Barabási–Albert	GAM-SCC	0.25	Gradual	0.5	Low	1136	133	0.314	0.037	0.882	0.015	0.462	0.04
Barabási–Albert	SCC	0.25	Gradual	0.5	Low	4661	124	0.051	0.002	0.595	0.021	0.094	0.004
Barabási–Albert	GAM-Glasso	0.5	Abrupt	0	High	2393	92	0.1	0.005	0.602	0.031	0.172	0.009
Barabási–Albert	Glasso	0.5	Abrupt	0	High	2929	147	0.083	0.005	0.606	0.032	0.145	0.008
Barabási–Albert	GAM-SCC	0.5	Abrupt	0	High	5832	267	0.023	0.002	0.333	0.024	0.043	0.004
Barabási–Albert	SCC	0.5	Abrupt	0	High	7701	408	0.017	0.001	0.336	0.021	0.033	0.003
Barabási–Albert	GAM-Glasso	0.5	Gradual	0	High	1659	87	0.187	0.009	0.774	0.024	0.301	0.012
Barabási–Albert	Glasso	0.5	Gradual	0	High	4194	368	0.072	0.007	0.752	0.024	0.132	0.012
Barabási–Albert	GAM-SCC	0.5	Gradual	0	High	657	46	0.525	0.038	0.861	0.016	0.652	0.03
Barabási–Albert	SCC	0.5	Gradual	0	High	9423	301	0.029	0.001	0.694	0.021	0.056	0.002
Barabási–Albert	GAM-Glasso	0.5	Abrupt	0	Low	2609	147	0.089	0.006	0.582	0.028	0.155	0.01
Barabási–Albert	Glasso	0.5	Abrupt	0	Low	3730	459	0.06	0.005	0.556	0.052	0.108	0.007
Barabási–Albert	GAM-SCC	0.5	Abrupt	0	Low	12598	228	0.012	0.001	0.387	0.027	0.024	0.002
Barabási–Albert	SCC	0.5	Abrupt	0	Low	12030	541	0.013	0.001	0.381	0.027	0.024	0.002
Barabási–Albert	GAM-Glasso	0.5	Gradual	0	Low	2738	179	0.117	0.007	0.798	0.023	0.203	0.01
Barabási–Albert	Glasso	0.5	Gradual	0	Low	3336	157	0.085	0.004	0.713	0.026	0.153	0.007
Barabási–Albert	GAM-SCC	0.5	Gradual	0	Low	2608	395	0.125	0.022	0.799	0.017	0.216	0.031
Barabási–Albert	SCC	0.5	Gradual	0	Low	16183	420	0.012	0.001	0.47	0.027	0.023	0.002
Barabási–Albert	GAM-Glasso	0.5	Abrupt	0.5	High	2415	108	0.1	0.006	0.602	0.03	0.171	0.009
Barabási–Albert	Glasso	0.5	Abrupt	0.5	High	3407	165	0.07	0.004	0.599	0.03	0.126	0.007
Barabási–Albert	GAM-SCC	0.5	Abrupt	0.5	High	5829	268	0.023	0.002	0.333	0.024	0.043	0.003
Barabási–Albert	SCC	0.5	Abrupt	0.5	High	6800	183	0.019	0.002	0.323	0.027	0.036	0.003
Barabási–Albert	GAM-Glasso	0.5	Gradual	0.5	High	1669	165	0.186	0.012	0.775	0.022	0.3	0.017
Barabási–Albert	Glasso	0.5	Gradual	0.5	High	3712	540	0.081	0.011	0.74	0.024	0.146	0.018
Barabási–Albert	GAM-SCC	0.5	Gradual	0.5	High	672	56	0.515	0.041	0.862	0.015	0.644	0.034
Barabási–Albert	SCC	0.5	Gradual	0.5	High	9170	331	0.03	0.001	0.684	0.017	0.057	0.002
Barabási–Albert	GAM-Glasso	0.5	Abrupt	0.5	Low	2621	147	0.089	0.006	0.583	0.027	0.154	0.009
Barabási–Albert	Glasso	0.5	Abrupt	0.5	Low	3165	552	0.053	0.004	0.416	0.058	0.094	0.007
Barabási–Albert	GAM-SCC	0.5	Abrupt	0.5	Low	12625	218	0.012	0.001	0.389	0.024	0.024	0.002
Barabási–Albert	SCC	0.5	Abrupt	0.5	Low	11300	500	0.013	0.001	0.371	0.027	0.025	0.002
Barabási–Albert	GAM-Glasso	0.5	Gradual	0.5	Low	2727	172	0.117	0.006	0.799	0.022	0.204	0.009
Barabási–Albert	Glasso	0.5	Gradual	0.5	Low	3932	224	0.071	0.004	0.702	0.027	0.13	0.007
Barabási–Albert	GAM-SCC	0.5	Gradual	0.5	Low	2538	407	0.129	0.021	0.798	0.021	0.221	0.031
Barabási–Albert	SCC	0.5	Gradual	0.5	Low	16110	362	0.011	0.001	0.459	0.024	0.022	0.001
Barabási–Albert	GAM-Glasso	1	Abrupt	0	High	3016	213	0.039	0.003	0.297	0.026	0.069	0.006
Barabási–Albert	Glasso	1	Abrupt	0	High	3565	496	0.041	0.004	0.367	0.036	0.074	0.006
Barabási–Albert	GAM-SCC	1	Abrupt	0	High	25093	694	0.005	0	0.313	0.03	0.01	0.001
Barabási–Albert	SCC	1	Abrupt	0	High	39462	2177	0.005	0	0.478	0.034	0.01	0.001
Barabási–Albert	GAM-Glasso	1	Gradual	0	High	2605	176	0.111	0.009	0.719	0.027	0.192	0.013
Barabási–Albert	Glasso	1	Gradual	0	High	4332	338	0.067	0.003	0.724	0.041	0.122	0.005
Barabási–Albert	GAM-SCC	1	Gradual	0	High	585	44	0.537	0.04	0.784	0.015	0.637	0.029
Barabási–Albert	SCC	1	Gradual	0	High	35839	1014	0.005	0	0.417	0.024	0.009	0.001
Barabási–Albert	GAM-Glasso	1	Abrupt	0	Low	3174	88	0.031	0.003	0.246	0.022	0.055	0.005
Barabási–Albert	Glasso	1	Abrupt	0	Low	499	1036	0.006	0.013	0.041	0.085	0.011	0.022
Barabási–Albert	GAM-SCC	1	Abrupt	0	Low	49623	1069	0.005	0	0.593	0.028	0.009	0
Barabási–Albert	SCC	1	Abrupt	0	Low	48792	2382	0.005	0	0.608	0.041	0.01	0.001
Barabási–Albert	GAM-Glasso	1	Gradual	0	Low	3264	425	0.09	0.012	0.722	0.026	0.159	0.018
Barabási–Albert	Glasso	1	Gradual	0	Low	4356	124	0.054	0.002	0.589	0.024	0.099	0.004
Barabási–Albert	GAM-SCC	1	Gradual	0	Low	8403	1089	0.028	0.004	0.578	0.022	0.053	0.008
Barabási–Albert	SCC	1	Gradual	0	Low	60685	2160	0.005	0	0.758	0.022	0.01	0
Barabási–Albert	GAM-Glasso	1	Abrupt	0.5	High	3011	134	0.039	0.003	0.294	0.022	0.069	0.005
Barabási–Albert	Glasso	1	Abrupt	0.5	High	3174	310	0.039	0.003	0.306	0.03	0.068	0.005
Barabási–Albert	GAM-SCC	1	Abrupt	0.5	High	24941	796	0.005	0	0.311	0.025	0.01	0.001
Barabási–Albert	SCC	1	Abrupt	0.5	High	34393	1258	0.005	0	0.421	0.031	0.01	0.001
Barabási–Albert	GAM-Glasso	1	Gradual	0.5	High	2607	180	0.109	0.008	0.71	0.028	0.189	0.012
Barabási–Albert	Glasso	1	Gradual	0.5	High	4432	364	0.063	0.003	0.702	0.038	0.116	0.005
Barabási–Albert	GAM-SCC	1	Gradual	0.5	High	588	46	0.531	0.04	0.778	0.015	0.63	0.029
Barabási–Albert	SCC	1	Gradual	0.5	High	35233	927	0.005	0	0.404	0.025	0.009	0.001
Barabási–Albert	GAM-Glasso	1	Abrupt	0.5	Low	3228	88	0.03	0.003	0.246	0.023	0.054	0.005
Barabási–Albert	Glasso	1	Abrupt	0.5	Low	2176	64	0.029	0.004	0.16	0.019	0.05	0.006
Barabási–Albert	GAM-SCC	1	Abrupt	0.5	Low	49580	915	0.005	0	0.597	0.028	0.01	0
Barabási–Albert	SCC	1	Abrupt	0.5	Low	42909	1385	0.005	0	0.535	0.036	0.01	0.001
Barabási–Albert	GAM-Glasso	1	Gradual	0.5	Low	3204	457	0.091	0.012	0.716	0.028	0.161	0.019
Barabási–Albert	Glasso	1	Gradual	0.5	Low	4571	121	0.052	0.002	0.593	0.026	0.095	0.004
Barabási–Albert	GAM-SCC	1	Gradual	0.5	Low	8486	1193	0.027	0.004	0.573	0.023	0.052	0.008
Barabási–Albert	SCC	1	Gradual	0.5	Low	60567	2115	0.005	0	0.748	0.025	0.01	0
