# Supplementary material for: NetGAM: Using generalized additive models to improve the predictive power of ecological network analyses constructed using time-series data
Source: ISME Commun. 2022 Mar 10;2:23. doi: 10.1038/s43705-022-00106-7 (PMC9723797; doi:10.1038/s43705-022-00106-7)
Supplement: Supplementary file 4 — Table S3 [file 43705_2022_106_MOESM4_ESM.xlsx]

## Sheet: Sheet1
Covariance Structure	Networking Method	Percent of Species with a Seasonal Signal	Type of Seasonal Signal	Percent of Species with a Long-term Trend	Covariance (High/Low)	Mean # Edges Predicted By Network	SD # Edges Predicted By Network	Mean Network Precision	SD Network Precision	Mean Network Recall	SD Network Recall	Mean Network F1 Score	SD Network F1 Score
Erdős–Rényi	GAM-Glasso	0	High	0	Abrupt	1982	794	0.476	0.169	0.508	0.012	0.474	0.099
Erdős–Rényi	Glasso	0	High	0	Abrupt	2299	787	0.41	0.167	0.51	0.012	0.437	0.097
Erdős–Rényi	GAM-SCC	0	High	0	Abrupt	801	20	0.921	0.029	0.462	0.011	0.615	0.013
Erdős–Rényi	SCC	0	High	0	Abrupt	802	20	0.921	0.029	0.463	0.011	0.616	0.013
Erdős–Rényi	GAM-Glasso	0	Low	0	Abrupt	2567	179	0.318	0.018	0.513	0.013	0.392	0.014
Erdős–Rényi	Glasso	0	Low	0	Abrupt	2552	178	0.32	0.018	0.513	0.013	0.394	0.015
Erdős–Rényi	GAM-SCC	0	Low	0	Abrupt	814	24	0.918	0.028	0.47	0.011	0.622	0.013
Erdős–Rényi	SCC	0	Low	0	Abrupt	815	24	0.918	0.028	0.47	0.011	0.622	0.013
Erdős–Rényi	GAM-Glasso	0	High	0.5	Abrupt	1772	729	0.518	0.154	0.509	0.011	0.501	0.092
Erdős–Rényi	Glasso	0	High	0.5	Abrupt	1507	246	0.541	0.046	0.507	0.013	0.522	0.03
Erdős–Rényi	GAM-SCC	0	High	0.5	Abrupt	796	18	0.922	0.024	0.463	0.011	0.616	0.012
Erdős–Rényi	SCC	0	High	0.5	Abrupt	793	17	0.924	0.023	0.462	0.011	0.616	0.012
Erdős–Rényi	GAM-Glasso	0	Low	0.5	Abrupt	2578	193	0.317	0.019	0.514	0.012	0.391	0.015
Erdős–Rényi	Glasso	0	Low	0.5	Abrupt	3354	479	0.25	0.045	0.518	0.012	0.335	0.037
Erdős–Rényi	GAM-SCC	0	Low	0.5	Abrupt	808	18	0.923	0.024	0.471	0.01	0.624	0.012
Erdős–Rényi	SCC	0	Low	0.5	Abrupt	876	62	0.828	0.061	0.456	0.01	0.587	0.02
Erdős–Rényi	GAM-Glasso	0.25	High	0	Abrupt	2664	187	0.269	0.023	0.449	0.012	0.336	0.016
Erdős–Rényi	Glasso	0.25	High	0	Abrupt	2262	103	0.279	0.014	0.396	0.012	0.327	0.012
Erdős–Rényi	GAM-SCC	0.25	High	0	Abrupt	1283	61	0.338	0.021	0.273	0.011	0.302	0.012
Erdős–Rényi	SCC	0.25	High	0	Abrupt	2955	220	0.156	0.014	0.289	0.01	0.202	0.013
Erdős–Rényi	GAM-Glasso	0.25	High	0	Gradual	2150	82	0.374	0.014	0.506	0.013	0.43	0.012
Erdős–Rényi	Glasso	0.25	High	0	Gradual	2795	110	0.286	0.012	0.502	0.013	0.364	0.011
Erdős–Rényi	GAM-SCC	0.25	High	0	Gradual	709	21	0.919	0.029	0.41	0.008	0.567	0.011
Erdős–Rényi	SCC	0.25	High	0	Gradual	1905	117	0.294	0.019	0.351	0.01	0.32	0.012
Erdős–Rényi	GAM-Glasso	0.25	Low	0	Abrupt	2002	106	0.289	0.018	0.364	0.012	0.322	0.013
Erdős–Rényi	Glasso	0.25	Low	0	Abrupt	2620	817	0.21	0.056	0.318	0.018	0.247	0.038
Erdős–Rényi	GAM-SCC	0.25	Low	0	Abrupt	3440	84	0.139	0.006	0.302	0.01	0.191	0.007
Erdős–Rényi	SCC	0.25	Low	0	Abrupt	3287	238	0.145	0.012	0.299	0.01	0.195	0.011
Erdős–Rényi	GAM-Glasso	0.25	Low	0	Gradual	2419	233	0.332	0.028	0.503	0.014	0.399	0.021
Erdős–Rényi	Glasso	0.25	Low	0	Gradual	2550	342	0.295	0.028	0.469	0.015	0.361	0.023
Erdős–Rényi	GAM-SCC	0.25	Low	0	Gradual	792	49	0.798	0.056	0.398	0.012	0.53	0.018
Erdős–Rényi	SCC	0.25	Low	0	Gradual	4485	91	0.111	0.006	0.314	0.012	0.164	0.008
Erdős–Rényi	GAM-Glasso	0.25	High	0.5	Abrupt	2716	148	0.264	0.016	0.45	0.012	0.332	0.013
Erdős–Rényi	Glasso	0.25	High	0.5	Abrupt	2550	140	0.247	0.013	0.396	0.011	0.304	0.012
Erdős–Rényi	GAM-SCC	0.25	High	0.5	Abrupt	1277	77	0.339	0.022	0.272	0.009	0.302	0.011
Erdős–Rényi	SCC	0.25	High	0.5	Abrupt	2500	191	0.181	0.015	0.283	0.01	0.22	0.012
Erdős–Rényi	GAM-Glasso	0.25	High	0.5	Gradual	2168	86	0.371	0.013	0.506	0.012	0.428	0.01
Erdős–Rényi	Glasso	0.25	High	0.5	Gradual	3005	158	0.266	0.015	0.502	0.013	0.348	0.013
Erdős–Rényi	GAM-SCC	0.25	High	0.5	Gradual	711	24	0.914	0.031	0.409	0.01	0.565	0.012
Erdős–Rényi	SCC	0.25	High	0.5	Gradual	1858	120	0.296	0.021	0.344	0.011	0.318	0.012
Erdős–Rényi	GAM-Glasso	0.25	Low	0.5	Abrupt	2029	172	0.287	0.017	0.366	0.013	0.321	0.012
Erdős–Rényi	Glasso	0.25	Low	0.5	Abrupt	2332	207	0.212	0.016	0.31	0.011	0.251	0.013
Erdős–Rényi	GAM-SCC	0.25	Low	0.5	Abrupt	3410	77	0.141	0.006	0.304	0.011	0.193	0.007
Erdős–Rényi	SCC	0.25	Low	0.5	Abrupt	2909	202	0.157	0.012	0.287	0.01	0.203	0.011
Erdős–Rényi	GAM-Glasso	0.25	Low	0.5	Gradual	2448	232	0.327	0.027	0.501	0.013	0.395	0.02
Erdős–Rényi	Glasso	0.25	Low	0.5	Gradual	2925	224	0.254	0.017	0.465	0.013	0.328	0.015
Erdős–Rényi	GAM-SCC	0.25	Low	0.5	Gradual	791	59	0.802	0.064	0.397	0.009	0.53	0.018
Erdős–Rényi	SCC	0.25	Low	0.5	Gradual	4427	110	0.109	0.005	0.303	0.012	0.16	0.007
Erdős–Rényi	GAM-Glasso	0.5	High	0	Abrupt	2162	198	0.246	0.016	0.333	0.014	0.283	0.012
Erdős–Rényi	Glasso	0.5	High	0	Abrupt	2816	114	0.173	0.007	0.307	0.011	0.221	0.008
Erdős–Rényi	GAM-SCC	0.5	High	0	Abrupt	3664	212	0.073	0.006	0.168	0.008	0.102	0.006
Erdős–Rényi	SCC	0.5	High	0	Abrupt	8542	480	0.041	0.003	0.22	0.011	0.069	0.004
Erdős–Rényi	GAM-Glasso	0.5	High	0	Gradual	1597	256	0.493	0.051	0.489	0.014	0.489	0.032
Erdős–Rényi	Glasso	0.5	High	0	Gradual	3264	536	0.234	0.033	0.471	0.016	0.311	0.029
Erdős–Rényi	GAM-SCC	0.5	High	0	Gradual	620	23	0.912	0.036	0.356	0.012	0.512	0.014
Erdős–Rényi	SCC	0.5	High	0	Gradual	5744	343	0.081	0.005	0.293	0.012	0.127	0.007
Erdős–Rényi	GAM-Glasso	0.5	Low	0	Abrupt	2398	95	0.166	0.009	0.251	0.01	0.2	0.009
Erdős–Rényi	Glasso	0.5	Low	0	Abrupt	3527	483	0.093	0.011	0.204	0.017	0.127	0.009
Erdős–Rényi	GAM-SCC	0.5	Low	0	Abrupt	12175	212	0.035	0.002	0.265	0.012	0.061	0.003
Erdős–Rényi	SCC	0.5	Low	0	Abrupt	11541	659	0.035	0.002	0.255	0.014	0.062	0.003
Erdős–Rényi	GAM-Glasso	0.5	Low	0	Gradual	2586	538	0.313	0.064	0.488	0.013	0.377	0.047
Erdős–Rényi	Glasso	0.5	Low	0	Gradual	3149	118	0.208	0.009	0.411	0.013	0.276	0.01
Erdős–Rényi	GAM-SCC	0.5	Low	0	Gradual	1033	147	0.53	0.079	0.338	0.012	0.41	0.025
Erdős–Rényi	SCC	0.5	Low	0	Gradual	15973	391	0.031	0.002	0.316	0.011	0.057	0.003
Erdős–Rényi	GAM-Glasso	0.5	High	0.5	Abrupt	2172	158	0.245	0.013	0.333	0.011	0.282	0.009
Erdős–Rényi	Glasso	0.5	High	0.5	Abrupt	3077	135	0.157	0.006	0.302	0.011	0.206	0.007
Erdős–Rényi	GAM-SCC	0.5	High	0.5	Abrupt	3601	194	0.073	0.005	0.166	0.009	0.102	0.006
Erdős–Rényi	SCC	0.5	High	0.5	Abrupt	7079	267	0.045	0.003	0.202	0.01	0.074	0.004
Erdős–Rényi	GAM-Glasso	0.5	High	0.5	Gradual	1555	135	0.502	0.031	0.489	0.013	0.495	0.019
Erdős–Rényi	Glasso	0.5	High	0.5	Gradual	3050	334	0.244	0.022	0.464	0.013	0.319	0.019
Erdős–Rényi	GAM-SCC	0.5	High	0.5	Gradual	617	21	0.917	0.032	0.356	0.01	0.512	0.012
Erdős–Rényi	SCC	0.5	High	0.5	Gradual	5477	369	0.082	0.006	0.283	0.01	0.127	0.008
Erdős–Rényi	GAM-Glasso	0.5	Low	0.5	Abrupt	2409	91	0.165	0.01	0.25	0.013	0.199	0.01
Erdős–Rényi	Glasso	0.5	Low	0.5	Abrupt	3001	735	0.101	0.016	0.184	0.022	0.129	0.011
Erdős–Rényi	GAM-SCC	0.5	Low	0.5	Abrupt	12123	204	0.035	0.002	0.269	0.011	0.062	0.003
Erdős–Rényi	SCC	0.5	Low	0.5	Abrupt	10400	439	0.037	0.002	0.242	0.012	0.064	0.003
Erdős–Rényi	GAM-Glasso	0.5	Low	0.5	Gradual	2436	496	0.328	0.058	0.485	0.014	0.388	0.042
Erdős–Rényi	Glasso	0.5	Low	0.5	Gradual	3496	155	0.186	0.008	0.408	0.012	0.255	0.008
Erdős–Rényi	GAM-SCC	0.5	Low	0.5	Gradual	1041	174	0.526	0.085	0.336	0.01	0.408	0.027
Erdős–Rényi	SCC	0.5	Low	0.5	Gradual	15618	354	0.031	0.001	0.306	0.011	0.056	0.003
Erdős–Rényi	GAM-Glasso	1	High	0	Abrupt	3389	167	0.072	0.005	0.154	0.012	0.098	0.007
Erdős–Rényi	Glasso	1	High	0	Abrupt	3429	171	0.084	0.006	0.18	0.01	0.114	0.007
Erdős–Rényi	GAM-SCC	1	High	0	Abrupt	17499	741	0.021	0.001	0.237	0.014	0.039	0.002
Erdős–Rényi	SCC	1	High	0	Abrupt	35471	1920	0.02	0.001	0.449	0.025	0.038	0.002
Erdős–Rényi	GAM-Glasso	1	High	0	Gradual	2271	130	0.329	0.019	0.469	0.013	0.386	0.013
Erdős–Rényi	Glasso	1	High	0	Gradual	3757	183	0.155	0.005	0.365	0.017	0.217	0.007
Erdős–Rényi	GAM-SCC	1	High	0	Gradual	427	22	0.895	0.04	0.24	0.011	0.378	0.014
Erdős–Rényi	SCC	1	High	0	Gradual	20513	1159	0.025	0.001	0.319	0.013	0.046	0.002
Erdős–Rényi	GAM-Glasso	1	Low	0	Abrupt	3715	98	0.061	0.004	0.143	0.008	0.086	0.005
Erdős–Rényi	Glasso	1	Low	0	Abrupt	2744	47	0.069	0.004	0.119	0.007	0.087	0.005
Erdős–Rényi	GAM-SCC	1	Low	0	Abrupt	47238	995	0.02	0.001	0.59	0.017	0.038	0.001
Erdős–Rényi	SCC	1	Low	0	Abrupt	48171	2308	0.02	0.001	0.605	0.031	0.039	0.001
Erdős–Rényi	GAM-Glasso	1	Low	0	Gradual	2787	143	0.25	0.014	0.437	0.013	0.318	0.013
Erdős–Rényi	Glasso	1	Low	0	Gradual	4218	389	0.106	0.01	0.283	0.052	0.154	0.018
Erdős–Rényi	GAM-SCC	1	Low	0	Gradual	2312	460	0.167	0.031	0.234	0.011	0.193	0.022
Erdős–Rényi	SCC	1	Low	0	Gradual	58876	2187	0.02	0.001	0.744	0.02	0.039	0.001
Erdős–Rényi	GAM-Glasso	1	High	0.5	Abrupt	3433	135	0.07	0.004	0.153	0.009	0.096	0.005
Erdős–Rényi	Glasso	1	High	0.5	Abrupt	3637	138	0.07	0.004	0.162	0.009	0.098	0.005
Erdős–Rényi	GAM-SCC	1	High	0.5	Abrupt	17380	712	0.021	0.001	0.235	0.013	0.039	0.002
Erdős–Rényi	SCC	1	High	0.5	Abrupt	29999	1540	0.02	0.001	0.383	0.023	0.038	0.001
Erdős–Rényi	GAM-Glasso	1	High	0.5	Gradual	2273	99	0.326	0.014	0.468	0.011	0.384	0.011
Erdős–Rényi	Glasso	1	High	0.5	Gradual	3843	193	0.146	0.006	0.356	0.017	0.207	0.007
Erdős–Rényi	GAM-SCC	1	High	0.5	Gradual	425	20	0.888	0.039	0.238	0.011	0.376	0.015
Erdős–Rényi	SCC	1	High	0.5	Gradual	20027	1043	0.025	0.001	0.313	0.013	0.046	0.002
Erdős–Rényi	GAM-Glasso	1	Low	0.5	Abrupt	3789	86	0.06	0.004	0.143	0.009	0.084	0.005
Erdős–Rényi	Glasso	1	Low	0.5	Abrupt	2431	78	0.058	0.005	0.089	0.008	0.071	0.006
Erdős–Rényi	GAM-SCC	1	Low	0.5	Abrupt	47097	875	0.02	0.001	0.587	0.015	0.038	0.001
Erdős–Rényi	SCC	1	Low	0.5	Abrupt	42506	1468	0.02	0.001	0.533	0.021	0.038	0.001
Erdős–Rényi	GAM-Glasso	1	Low	0.5	Gradual	2790	147	0.247	0.013	0.433	0.013	0.314	0.012
Erdős–Rényi	Glasso	1	Low	0.5	Gradual	4099	295	0.094	0.007	0.245	0.036	0.136	0.012
Erdős–Rényi	GAM-SCC	1	Low	0.5	Gradual	2304	491	0.168	0.04	0.233	0.009	0.193	0.025
Erdős–Rényi	SCC	1	Low	0.5	Gradual	58093	1979	0.02	0.001	0.733	0.021	0.039	0.001
