# Supplementary material for: NetGAM: Using generalized additive models to improve the predictive power of ecological network analyses constructed using time-series data
Source: ISME Commun. 2022 Mar 10;2:23. doi: 10.1038/s43705-022-00106-7 (PMC9723797; doi:10.1038/s43705-022-00106-7)
Supplement: Supplementary file 5 — Table S4 [file 43705_2022_106_MOESM5_ESM.xlsx]

## Sheet: Sheet1
Covariance Structure	Networking Method	Percent of Species with a Seasonal Signal	Type of Seasonal Signal	Percent of Species with a Long-term Trend	Covariance (High/Low)	Mean # Edges Predicted By Network	SD # Edges Predicted By Network	Mean Network Precision	SD Network Precision	Mean Network Recall	SD Network Recall	Mean Network F1 Score	SD Network F1 Score
American Gut	GAM-Glasso	0	Abrupt	0	High	431	73	0.286	0.048	0.944	0.023	0.437	0.058
American Gut	Glasso	0	Abrupt	0	High	449	77	0.275	0.05	0.945	0.022	0.424	0.06
American Gut	GAM-SCC	0	Abrupt	0	High	279	47	0.466	0.075	0.998	0.004	0.632	0.07
American Gut	SCC	0	Abrupt	0	High	280	47	0.466	0.075	0.998	0.004	0.631	0.07
American Gut	GAM-Glasso	0	Abrupt	0	Low	603	52	0.208	0.018	0.979	0.013	0.342	0.025
American Gut	Glasso	0	Abrupt	0	Low	600	52	0.209	0.018	0.98	0.013	0.344	0.025
American Gut	GAM-SCC	0	Abrupt	0	Low	286	44	0.454	0.069	0.999	0.003	0.622	0.065
American Gut	SCC	0	Abrupt	0	Low	286	44	0.454	0.069	0.999	0.003	0.622	0.065
American Gut	GAM-Glasso	0	Abrupt	0.5	High	402	55	0.306	0.038	0.952	0.019	0.461	0.045
American Gut	Glasso	0	Abrupt	0.5	High	430	76	0.289	0.043	0.952	0.02	0.442	0.052
American Gut	GAM-SCC	0	Abrupt	0.5	High	286	40	0.451	0.061	0.998	0.005	0.619	0.058
American Gut	SCC	0	Abrupt	0.5	High	283	40	0.455	0.061	0.998	0.005	0.623	0.058
American Gut	GAM-Glasso	0	Abrupt	0.5	Low	587	54	0.213	0.02	0.975	0.015	0.349	0.027
American Gut	Glasso	0	Abrupt	0.5	Low	680	65	0.182	0.017	0.964	0.019	0.305	0.024
American Gut	GAM-SCC	0	Abrupt	0.5	Low	272	44	0.476	0.071	0.998	0.004	0.642	0.066
American Gut	SCC	0	Abrupt	0.5	Low	291	51	0.446	0.07	0.996	0.006	0.613	0.068
American Gut	GAM-Glasso	0.25	Abrupt	0	High	447	33	0.243	0.019	0.852	0.034	0.378	0.024
American Gut	Glasso	0.25	Abrupt	0	High	489	49	0.221	0.021	0.843	0.037	0.349	0.025
American Gut	GAM-SCC	0.25	Abrupt	0	High	454	78	0.178	0.033	0.617	0.042	0.274	0.041
American Gut	SCC	0.25	Abrupt	0	High	684	109	0.115	0.023	0.603	0.043	0.193	0.033
American Gut	GAM-Glasso	0.25	Gradual	0	High	376	36	0.315	0.029	0.924	0.027	0.469	0.034
American Gut	Glasso	0.25	Gradual	0	High	578	71	0.204	0.026	0.912	0.029	0.332	0.035
American Gut	GAM-SCC	0.25	Gradual	0	High	280	48	0.457	0.077	0.98	0.015	0.619	0.072
American Gut	SCC	0.25	Gradual	0	High	450	43	0.255	0.025	0.896	0.03	0.397	0.031
American Gut	GAM-Glasso	0.25	Abrupt	0	Low	451	35	0.242	0.021	0.854	0.033	0.377	0.027
American Gut	Glasso	0.25	Abrupt	0	Low	493	47	0.219	0.021	0.843	0.038	0.347	0.026
American Gut	GAM-SCC	0.25	Abrupt	0	Low	460	86	0.175	0.035	0.612	0.041	0.27	0.043
American Gut	SCC	0.25	Abrupt	0	Low	704	121	0.111	0.024	0.594	0.038	0.186	0.033
American Gut	GAM-Glasso	0.25	Gradual	0	Low	378	39	0.315	0.03	0.927	0.026	0.469	0.035
American Gut	Glasso	0.25	Gradual	0	Low	585	71	0.202	0.026	0.915	0.029	0.33	0.034
American Gut	GAM-SCC	0.25	Gradual	0	Low	281	46	0.454	0.07	0.979	0.012	0.617	0.066
American Gut	SCC	0.25	Gradual	0	Low	454	43	0.254	0.026	0.9	0.027	0.396	0.033
American Gut	GAM-Glasso	0.25	Abrupt	0.5	High	455	36	0.239	0.02	0.852	0.031	0.373	0.026
American Gut	Glasso	0.25	Abrupt	0.5	High	457	78	0.231	0.034	0.814	0.044	0.359	0.04
American Gut	GAM-SCC	0.25	Abrupt	0.5	High	438	79	0.182	0.033	0.61	0.038	0.279	0.04
American Gut	SCC	0.25	Abrupt	0.5	High	597	111	0.13	0.026	0.592	0.037	0.213	0.036
American Gut	GAM-Glasso	0.25	Gradual	0.5	High	371	30	0.32	0.024	0.931	0.024	0.476	0.027
American Gut	Glasso	0.25	Gradual	0.5	High	558	77	0.213	0.028	0.917	0.027	0.344	0.038
American Gut	GAM-SCC	0.25	Gradual	0.5	High	281	48	0.456	0.075	0.981	0.013	0.619	0.07
American Gut	SCC	0.25	Gradual	0.5	High	435	37	0.263	0.023	0.895	0.026	0.406	0.028
American Gut	GAM-Glasso	0.25	Abrupt	0.5	Low	494	65	0.209	0.024	0.801	0.052	0.33	0.029
American Gut	Glasso	0.25	Abrupt	0.5	Low	518	66	0.165	0.018	0.663	0.047	0.263	0.024
American Gut	GAM-SCC	0.25	Abrupt	0.5	Low	1248	295	0.071	0.016	0.663	0.045	0.128	0.027
American Gut	SCC	0.25	Abrupt	0.5	Low	1505	493	0.059	0.016	0.65	0.048	0.108	0.027
American Gut	GAM-Glasso	0.25	Gradual	0.5	Low	486	70	0.25	0.034	0.939	0.021	0.394	0.043
American Gut	Glasso	0.25	Gradual	0.5	Low	671	48	0.171	0.013	0.897	0.028	0.286	0.019
American Gut	GAM-SCC	0.25	Gradual	0.5	Low	322	59	0.392	0.073	0.963	0.018	0.553	0.072
American Gut	SCC	0.25	Gradual	0.5	Low	607	72	0.135	0.017	0.638	0.043	0.223	0.025
American Gut	GAM-Glasso	0.5	Abrupt	0	High	409	31	0.215	0.019	0.689	0.038	0.327	0.024
American Gut	Glasso	0.5	Abrupt	0	High	447	31	0.183	0.016	0.64	0.04	0.284	0.022
American Gut	GAM-SCC	0.5	Abrupt	0	High	754	65	0.059	0.008	0.347	0.038	0.101	0.013
American Gut	SCC	0.5	Abrupt	0	High	1307	148	0.035	0.006	0.353	0.039	0.063	0.011
American Gut	GAM-Glasso	0.5	Gradual	0	High	424	40	0.275	0.03	0.909	0.026	0.421	0.034
American Gut	Glasso	0.5	Gradual	0	High	614	66	0.18	0.02	0.862	0.029	0.298	0.028
American Gut	GAM-SCC	0.5	Gradual	0	High	269	42	0.456	0.074	0.942	0.022	0.612	0.067
American Gut	SCC	0.5	Gradual	0	High	1137	60	0.086	0.006	0.771	0.039	0.155	0.011
American Gut	GAM-Glasso	0.5	Abrupt	0	Low	405	41	0.178	0.018	0.563	0.041	0.27	0.023
American Gut	Glasso	0.5	Abrupt	0	Low	469	55	0.119	0.013	0.439	0.063	0.187	0.02
American Gut	GAM-SCC	0.5	Abrupt	0	Low	1438	90	0.036	0.004	0.408	0.042	0.066	0.008
American Gut	SCC	0.5	Abrupt	0	Low	1431	140	0.034	0.005	0.385	0.042	0.063	0.009
American Gut	GAM-Glasso	0.5	Gradual	0	Low	496	59	0.233	0.03	0.896	0.026	0.369	0.038
American Gut	Glasso	0.5	Gradual	0	Low	615	37	0.16	0.012	0.773	0.036	0.265	0.017
American Gut	GAM-SCC	0.5	Gradual	0	Low	499	86	0.232	0.041	0.884	0.03	0.365	0.052
American Gut	SCC	0.5	Gradual	0	Low	1876	129	0.033	0.004	0.491	0.044	0.062	0.007
American Gut	GAM-Glasso	0.5	Abrupt	0.5	High	414	33	0.213	0.019	0.69	0.039	0.325	0.025
American Gut	Glasso	0.5	Abrupt	0.5	High	486	33	0.167	0.013	0.636	0.042	0.264	0.019
American Gut	GAM-SCC	0.5	Abrupt	0.5	High	724	65	0.062	0.009	0.352	0.043	0.105	0.014
American Gut	SCC	0.5	Abrupt	0.5	High	1081	128	0.041	0.007	0.347	0.044	0.074	0.012
American Gut	GAM-Glasso	0.5	Gradual	0.5	High	420	45	0.279	0.036	0.909	0.027	0.425	0.041
American Gut	Glasso	0.5	Gradual	0.5	High	598	53	0.182	0.017	0.849	0.034	0.299	0.023
American Gut	GAM-SCC	0.5	Gradual	0.5	High	270	46	0.457	0.075	0.944	0.024	0.612	0.068
American Gut	SCC	0.5	Gradual	0.5	High	1107	59	0.088	0.006	0.765	0.038	0.158	0.011
American Gut	GAM-Glasso	0.5	Abrupt	0.5	Low	453	56	0.171	0.015	0.607	0.059	0.267	0.02
American Gut	Glasso	0.5	Abrupt	0.5	Low	480	71	0.116	0.015	0.432	0.057	0.182	0.021
American Gut	GAM-SCC	0.5	Abrupt	0.5	Low	1820	279	0.032	0.006	0.452	0.051	0.06	0.01
American Gut	SCC	0.5	Abrupt	0.5	Low	1812	436	0.03	0.006	0.411	0.057	0.056	0.01
American Gut	GAM-Glasso	0.5	Gradual	0.5	Low	475	65	0.245	0.034	0.899	0.027	0.384	0.041
American Gut	Glasso	0.5	Gradual	0.5	Low	660	35	0.148	0.009	0.769	0.033	0.248	0.014
American Gut	GAM-SCC	0.5	Gradual	0.5	Low	478	81	0.242	0.042	0.887	0.026	0.379	0.051
American Gut	SCC	0.5	Gradual	0.5	Low	1804	94	0.034	0.004	0.483	0.046	0.064	0.006
American Gut	GAM-Glasso	1	Abrupt	0	High	502	28	0.067	0.011	0.266	0.043	0.107	0.018
American Gut	Glasso	1	Abrupt	0	High	556	24	0.075	0.01	0.328	0.041	0.122	0.016
American Gut	GAM-SCC	1	Abrupt	0	High	2869	126	0.015	0.002	0.346	0.043	0.029	0.004
American Gut	SCC	1	Abrupt	0	High	3925	322	0.016	0.002	0.487	0.065	0.031	0.003
American Gut	GAM-Glasso	1	Gradual	0	High	349	24	0.313	0.023	0.858	0.036	0.458	0.026
American Gut	Glasso	1	Gradual	0	High	519	37	0.139	0.013	0.566	0.052	0.222	0.019
American Gut	GAM-SCC	1	Gradual	0	High	220	35	0.487	0.076	0.824	0.038	0.609	0.065
American Gut	SCC	1	Gradual	0	High	3954	211	0.014	0.002	0.441	0.044	0.028	0.003
American Gut	GAM-Glasso	1	Abrupt	0	Low	540	63	0.061	0.009	0.257	0.044	0.098	0.014
American Gut	Glasso	1	Abrupt	0	Low	484	21	0.064	0.009	0.244	0.036	0.101	0.015
American Gut	GAM-SCC	1	Abrupt	0	Low	4234	211	0.016	0.001	0.531	0.055	0.031	0.003
American Gut	SCC	1	Abrupt	0	Low	3325	175	0.016	0.002	0.419	0.049	0.031	0.003
American Gut	GAM-Glasso	1	Gradual	0	Low	401	43	0.248	0.024	0.774	0.038	0.375	0.029
American Gut	Glasso	1	Gradual	0	Low	641	25	0.062	0.008	0.315	0.043	0.104	0.014
American Gut	GAM-SCC	1	Gradual	0	Low	1383	238	0.058	0.012	0.609	0.046	0.105	0.021
American Gut	SCC	1	Gradual	0	Low	6176	302	0.016	0.001	0.778	0.039	0.031	0.002
American Gut	GAM-Glasso	1	Abrupt	0.5	High	511	32	0.064	0.009	0.256	0.036	0.102	0.014
American Gut	Glasso	1	Abrupt	0.5	High	590	30	0.061	0.008	0.284	0.038	0.101	0.013
American Gut	GAM-SCC	1	Abrupt	0.5	High	2832	113	0.015	0.002	0.343	0.042	0.029	0.004
American Gut	SCC	1	Abrupt	0.5	High	3445	210	0.016	0.002	0.433	0.052	0.031	0.003
American Gut	GAM-Glasso	1	Gradual	0.5	High	349	22	0.314	0.022	0.858	0.03	0.459	0.026
American Gut	Glasso	1	Gradual	0.5	High	553	35	0.132	0.011	0.576	0.06	0.215	0.018
American Gut	GAM-SCC	1	Gradual	0.5	High	221	36	0.481	0.081	0.817	0.031	0.602	0.067
American Gut	SCC	1	Gradual	0.5	High	3865	204	0.015	0.002	0.443	0.044	0.028	0.003
American Gut	GAM-Glasso	1	Abrupt	0.5	Low	560	25	0.046	0.008	0.2	0.034	0.074	0.013
American Gut	Glasso	1	Abrupt	0.5	Low	554	28	0.043	0.007	0.188	0.033	0.07	0.012
American Gut	GAM-SCC	1	Abrupt	0.5	Low	5100	184	0.016	0.001	0.652	0.048	0.032	0.002
American Gut	SCC	1	Abrupt	0.5	Low	4307	166	0.016	0.001	0.546	0.042	0.031	0.002
American Gut	GAM-Glasso	1	Gradual	0.5	Low	405	44	0.246	0.024	0.777	0.04	0.373	0.028
American Gut	Glasso	1	Gradual	0.5	Low	686	31	0.064	0.008	0.345	0.045	0.108	0.013
American Gut	GAM-SCC	1	Gradual	0.5	Low	1335	244	0.061	0.015	0.616	0.046	0.111	0.024
American Gut	SCC	1	Gradual	0.5	Low	6167	298	0.016	0.001	0.774	0.04	0.031	0.002
