# Supplementary material for: NetGAM: Using generalized additive models to improve the predictive power of ecological network analyses constructed using time-series data
Source: ISME Commun. 2022 Mar 10;2:23. doi: 10.1038/s43705-022-00106-7 (PMC9723797; doi:10.1038/s43705-022-00106-7)
Supplement: Supplementary file 6 — Table S5 [file 43705_2022_106_MOESM6_ESM.xlsx]

## Sheet: Sheet1
Covariance Structure	Percent of Species with a Seasonal Signal	Type of Seasonal Signal	Percent of Species with a Long-term Trend	Covariance (High/Low)	Percent 0s in Dataset	Networking Method	Mean # Edges Predicted By Network	SD # Edges Predicted By Network	Mean Network Precision	SD Network Precision	Mean Network Recall	SD Network Recall	Mean Network F1 Score	SD Network F1 Score
Barabási–Albert	0.5	Gradual	0.5	High	0.1	GAM-Glasso	1806	58	0.709	0.028	0.117	0.001	0.257	0.01
Barabási–Albert	0.5	Gradual	0.5	High	0.1	Glasso	2455	117	0.664	0.025	0.117	0.001	0.186	0.01
Barabási–Albert	0.5	Gradual	0.5	High	0.1	GAM-SCC	514	48	0.6	0.023	0.117	0.001	0.526	0.029
Barabási–Albert	0.5	Gradual	0.5	High	0.1	SCC	2158	142	0.445	0.025	0.117	0.001	0.139	0.01
Barabási–Albert	0.5	Gradual	0.5	High	0.2	GAM-Glasso	2306	63	0.689	0.028	0.202	0.001	0.203	0.008
Barabási–Albert	0.5	Gradual	0.5	High	0.2	Glasso	2530	71	0.657	0.025	0.202	0.001	0.179	0.007
Barabási–Albert	0.5	Gradual	0.5	High	0.2	GAM-SCC	316	26	0.431	0.018	0.202	0.001	0.482	0.02
Barabási–Albert	0.5	Gradual	0.5	High	0.2	SCC	616	42	0.33	0.02	0.202	0.001	0.26	0.016
Barabási–Albert	0.5	Gradual	0.5	High	0.5	GAM-Glasso	1482	88	0.46	0.026	0.5	0	0.195	0.011
Barabási–Albert	0.5	Gradual	0.5	High	0.5	Glasso	1551	264	0.479	0.03	0.5	0	0.198	0.02
Barabási–Albert	0.5	Gradual	0.5	High	0.5	GAM-SCC	163	18	0.223	0.017	0.5	0	0.316	0.022
Barabási–Albert	0.5	Gradual	0.5	High	0.5	SCC	168	20	0.208	0.016	0.5	0	0.292	0.02
Barabási–Albert	0.5	Gradual	0.5	High	0.7	GAM-Glasso	1876	118	0.33	0.024	0.7	0	0.116	0.01
Barabási–Albert	0.5	Gradual	0.5	High	0.7	Glasso	1339	299	0.377	0.028	0.7	0	0.177	0.024
Barabási–Albert	0.5	Gradual	0.5	High	0.7	GAM-SCC	168	18	0.168	0.018	0.7	0	0.237	0.023
Barabási–Albert	0.5	Gradual	0.5	High	0.7	SCC	140	21	0.147	0.017	0.7	0	0.218	0.024
Barabási–Albert	0.5	Abrupt	0.5	High	0.1	GAM-Glasso	2709	325	0.478	0.034	0.117	0.001	0.124	0.013
Barabási–Albert	0.5	Abrupt	0.5	High	0.1	Glasso	2409	106	0.426	0.025	0.117	0.001	0.121	0.008
Barabási–Albert	0.5	Abrupt	0.5	High	0.1	GAM-SCC	4446	278	0.276	0.022	0.117	0.001	0.046	0.004
Barabási–Albert	0.5	Abrupt	0.5	High	0.1	SCC	2599	204	0.256	0.022	0.117	0.001	0.068	0.006
Barabási–Albert	0.5	Abrupt	0.5	High	0.2	GAM-Glasso	1879	129	0.376	0.025	0.202	0	0.132	0.01
Barabási–Albert	0.5	Abrupt	0.5	High	0.2	Glasso	2062	494	0.36	0.036	0.202	0	0.12	0.016
Barabási–Albert	0.5	Abrupt	0.5	High	0.2	GAM-SCC	3097	228	0.259	0.021	0.202	0	0.059	0.006
Barabási–Albert	0.5	Abrupt	0.5	High	0.2	SCC	2455	150	0.244	0.021	0.202	0	0.068	0.006
Barabási–Albert	0.5	Abrupt	0.5	High	0.5	GAM-Glasso	2223	75	0.329	0.02	0.5	0	0.1	0.007
Barabási–Albert	0.5	Abrupt	0.5	High	0.5	Glasso	2050	345	0.346	0.026	0.5	0	0.114	0.013
Barabási–Albert	0.5	Abrupt	0.5	High	0.5	GAM-SCC	1217	97	0.225	0.018	0.5	0	0.111	0.01
Barabási–Albert	0.5	Abrupt	0.5	High	0.5	SCC	1327	68	0.236	0.019	0.5	0	0.109	0.009
Barabási–Albert	0.5	Abrupt	0.5	High	0.7	GAM-Glasso	2175	516	0.262	0.025	0.7	0	0.084	0.015
Barabási–Albert	0.5	Abrupt	0.5	High	0.7	Glasso	1878	397	0.315	0.029	0.7	0	0.113	0.017
Barabási–Albert	0.5	Abrupt	0.5	High	0.7	GAM-SCC	566	45	0.195	0.02	0.7	0	0.161	0.017
Barabási–Albert	0.5	Abrupt	0.5	High	0.7	SCC	1146	65	0.223	0.019	0.7	0	0.115	0.01
