# Supplementary material for: NetGAM: Using generalized additive models to improve the predictive power of ecological network analyses constructed using time-series data
Source: ISME Commun. 2022 Mar 10;2:23. doi: 10.1038/s43705-022-00106-7 (PMC9723797; doi:10.1038/s43705-022-00106-7)
Supplement: Supplementary file 7 — Table S6 [file 43705_2022_106_MOESM7_ESM.xlsx]

## Sheet: Sheet1
Covariance Structure	Percent of Species with a Seasonal Signal	Type of Seasonal Signal	Percent of Species with a Long-term Trend	Covariance (High/Low)	Normalization	Networking Method	Mean # Edges Predicted By Network	SD # Edges Predicted By Network	Mean Network Precision	SD Network Precision	Mean Network Recall	SD Network Recall	Mean Network F1 Score	SD Network F1 Score
Barabási–Albert	0.5	Gradual	0.5	High	CLR	GAM-Glasso	1681	83	0.186	0.009	0.783	0.027	0.301	0.012
Barabási–Albert	0.5	Gradual	0.5	High	CLR	Glasso	3685	523	0.082	0.01	0.743	0.027	0.147	0.017
Barabási–Albert	0.5	Gradual	0.5	High	CLR	GAM-SCC	661	53	0.523	0.043	0.862	0.015	0.65	0.035
Barabási–Albert	0.5	Gradual	0.5	High	CLR	SCC	9165	370	0.03	0.001	0.684	0.019	0.057	0.003
Barabási–Albert	0.5	Gradual	0.5	High	MCLR	GAM-Glasso	2263	126	0.136	0.007	0.769	0.025	0.231	0.01
Barabási–Albert	0.5	Gradual	0.5	High	MCLR	Glasso	3374	455	0.089	0.01	0.738	0.027	0.158	0.016
Barabási–Albert	0.5	Gradual	0.5	High	MCLR	GAM-SCC	1656	896	0.264	0.103	0.891	0.017	0.395	0.124
Barabási–Albert	0.5	Gradual	0.5	High	MCLR	SCC	7387	311	0.04	0.002	0.738	0.024	0.076	0.004
Barabási–Albert	0.5	Gradual	0.5	High	CSS	GAM-Glasso	3556	127	0.051	0.003	0.456	0.029	0.092	0.006
Barabási–Albert	0.5	Gradual	0.5	High	CSS	Glasso	4008	543	0.075	0.011	0.744	0.027	0.137	0.018
Barabási–Albert	0.5	Gradual	0.5	High	CSS	GAM-SCC	15406	1366	0.011	0.001	0.417	0.026	0.021	0.002
Barabási–Albert	0.5	Gradual	0.5	High	CSS	SCC	8018	490	0.038	0.004	0.754	0.04	0.072	0.007
Barabási–Albert	0.5	Gradual	0.5	High	TSS	GAM-Glasso	3512	145	0.049	0.003	0.432	0.033	0.088	0.006
Barabási–Albert	0.5	Gradual	0.5	High	TSS	Glasso	3829	275	0.081	0.005	0.777	0.026	0.147	0.009
Barabási–Albert	0.5	Gradual	0.5	High	TSS	GAM-SCC	17909	1367	0.009	0.001	0.383	0.03	0.017	0.002
Barabási–Albert	0.5	Gradual	0.5	High	TSS	SCC	39374	10110	0.01	0.003	0.886	0.025	0.019	0.005
Barabási–Albert	0.5	Abrupt	0.5	High	CLR	GAM-Glasso	2424	104	0.099	0.005	0.602	0.027	0.17	0.008
Barabási–Albert	0.5	Abrupt	0.5	High	CLR	Glasso	3415	156	0.07	0.003	0.6	0.025	0.126	0.006
Barabási–Albert	0.5	Abrupt	0.5	High	CLR	GAM-SCC	5795	280	0.023	0.002	0.331	0.026	0.043	0.004
Barabási–Albert	0.5	Abrupt	0.5	High	CLR	SCC	6837	240	0.019	0.001	0.324	0.025	0.036	0.003
Barabási–Albert	0.5	Abrupt	0.5	High	MCLR	GAM-Glasso	2714	568	0.091	0.016	0.597	0.029	0.157	0.023
Barabási–Albert	0.5	Abrupt	0.5	High	MCLR	Glasso	3261	204	0.073	0.005	0.594	0.025	0.13	0.008
Barabási–Albert	0.5	Abrupt	0.5	High	MCLR	GAM-SCC	12877	3690	0.019	0.003	0.6	0.059	0.038	0.006
Barabási–Albert	0.5	Abrupt	0.5	High	MCLR	SCC	10715	2455	0.018	0.002	0.483	0.057	0.035	0.004
Barabási–Albert	0.5	Abrupt	0.5	High	CSS	GAM-Glasso	3126	153	0.041	0.003	0.324	0.024	0.073	0.005
Barabási–Albert	0.5	Abrupt	0.5	High	CSS	Glasso	3057	179	0.076	0.005	0.579	0.026	0.134	0.008
Barabási–Albert	0.5	Abrupt	0.5	High	CSS	GAM-SCC	16487	1409	0.009	0.001	0.357	0.028	0.017	0.001
Barabási–Albert	0.5	Abrupt	0.5	High	CSS	SCC	8120	714	0.019	0.001	0.39	0.053	0.036	0.003
Barabási–Albert	0.5	Abrupt	0.5	High	TSS	GAM-Glasso	3225	379	0.041	0.004	0.325	0.025	0.072	0.007
Barabási–Albert	0.5	Abrupt	0.5	High	TSS	Glasso	2919	130	0.08	0.004	0.582	0.026	0.14	0.006
Barabási–Albert	0.5	Abrupt	0.5	High	TSS	GAM-SCC	20125	1358	0.007	0.001	0.34	0.027	0.013	0.001
Barabási–Albert	0.5	Abrupt	0.5	High	TSS	SCC	59423	6353	0.006	0.001	0.905	0.025	0.012	0.001
