# Supplementary material for: NetGAM: Using generalized additive models to improve the predictive power of ecological network analyses constructed using time-series data
Source: ISME Commun. 2022 Mar 10;2:23. doi: 10.1038/s43705-022-00106-7 (PMC9723797; doi:10.1038/s43705-022-00106-7)
Supplement: Supplementary file 8 — Table S7 [file 43705_2022_106_MOESM8_ESM.xlsx]

## Sheet: Sheet1
Covariance Structure	Percent of Species with a Seasonal Signal	Type of Seasonal Signal	Percent of Species with a Long-term Trend	Covariance (High/Low)	Network Inference Method	Mean # Edges Predicted By Network	SD # Edges Predicted By Network	Mean Network Precision	SD Network Precision	Mean Network Recall	SD Network Recall	Mean Network F1 Score	SD Network F1 Score
Barabási–Albert	0.5	Gradual	0.5	High	GAM-Glasso	1677	94	0.186	0.01	0.778	0.027	0.299	0.013
Barabási–Albert	0.5	Gradual	0.5	High	Glasso	3647	509	0.082	0.01	0.739	0.025	0.148	0.017
Barabási–Albert	0.5	Gradual	0.5	High	GAM-SCC	665	54	0.521	0.044	0.862	0.016	0.648	0.037
Barabási–Albert	0.5	Gradual	0.5	High	SCC	9211	338	0.03	0.001	0.685	0.02	0.057	0.003
Barabási–Albert	0.5	Gradual	0.5	High	GAM-CCLasso	574	58	0.528	0.049	0.752	0.019	0.619	0.035
Barabási–Albert	0.5	Gradual	0.5	High	CCLasso	13936	305	0.024	0.001	0.842	0.019	0.047	0.001
Barabási–Albert	0.5	Gradual	0.5	High	GAM-SPRING	3420	166	0.098	0.004	0.837	0.022	0.175	0.007
Barabási–Albert	0.5	Gradual	0.5	High	SPRING	5257	350	0.062	0.005	0.815	0.025	0.115	0.008
Barabási–Albert	0.5	Abrupt	0.5	High	GAM-Glasso	2427	103	0.1	0.004	0.606	0.025	0.171	0.007
Barabási–Albert	0.5	Abrupt	0.5	High	Glasso	3430	159	0.07	0.003	0.604	0.027	0.126	0.006
Barabási–Albert	0.5	Abrupt	0.5	High	GAM-SCC	5818	289	0.023	0.002	0.33	0.023	0.042	0.003
Barabási–Albert	0.5	Abrupt	0.5	High	SCC	6848	215	0.019	0.001	0.323	0.023	0.036	0.003
Barabási–Albert	0.5	Abrupt	0.5	High	GAM-CCLasso	3934	384	0.053	0.004	0.515	0.026	0.095	0.007
Barabási–Albert	0.5	Abrupt	0.5	High	CCLasso	6200	626	0.028	0.002	0.437	0.023	0.053	0.004
Barabási–Albert	0.5	Abrupt	0.5	High	GAM-SPRING	3772	530	0.072	0.01	0.668	0.024	0.13	0.015
Barabási–Albert	0.5	Abrupt	0.5	High	SPRING	4019	423	0.062	0.005	0.623	0.026	0.113	0.009
